# Supplementary material for: Postnatal Development and Distribution of Sympathetic Innervation in Mouse Skeletal Muscle
Source: Int J Mol Sci. 2018 Jul 1;19(7):1935. doi: 10.3390/ijms19071935 (PMC6073285; doi:10.3390/ijms19071935)
Supplement: Supplementary file 1 [file ijms-19-01935-s001.zip]

Archive with 1 entries (1 files):
- ijms-318366-SI.pdf
